# Supplementary material for: Small Intestine Bacterial Overgrowth is associated with increased Campylobacter and epithelial injury in duodenal biopsies of Bangladeshi children
Source: PLoS Negl Trop Dis. 2024 Mar 27;18(3):e0012023. doi: 10.1371/journal.pntd.0012023 (PMC11020352; doi:10.1371/journal.pntd.0012023)
Supplement: S3 Table — The average relative abundances of all detected taxa are displayed for all children for whom 16s rRNA data is available (Column B). Also displayed are the average relative abundances for children in the top 50th percentile (Column C) and the bottom 50th percentile for SIBO AUC (Column D). Rare taxa that did not have at least 3 copies present in at least 5% of the samples were removed. (XLSX) [file pntd.0012023.s005.xlsx]

## Sheet: Genera_all
	All children	Top 50th percentile for SIBO AUC	Bottom 50th percentile for SIBO AUC
Abiotrophia	0.000258553	0.0003422	0.000171689
Acidibacter	2.99001e-05	1.24735e-05	4.79969e-05
Acidocella	0	0	0
Acidovorax	0.00983063	0.00881976	0.0108804
Acinetobacter	0.00188137	0.00132159	0.00246269
Actinobacillus	0.0133826	0.0126915	0.0141003
Actinomyces	0.00381231	0.00414081	0.00347118
Aggregatibacter	0.000826998	0.00028812	0.0013866
Akkermansia	0.000150478	0.000224161	7.39607e-05
Alloprevotella	0.0444421	0.0423685	0.0465955
Allorhizobium-Neorhizobium-Pararhizobium-Rhizobium	0.000149581	0.000293622	0
Anaerococcus	0.000241484	0.000429853	4.58689e-05
Aquabacterium	0.00733127	0.00554372	0.00918757
Asticcacaulis	0	0	0
Atopobium	0.000547176	0.000720182	0.000367515
Bacillus	0.000166091	0.000100476	0.000234229
Bacteroides	0.000487368	0.000590713	0.000380048
Bergeyella	0.0131911	0.0161342	0.0101349
Bifidobacterium	0.000502598	0.000718065	0.000278844
Brachymonas	0.000257803	0.000304053	0.000209774
Bradyrhizobium	0.000106549	3.10422e-05	0.00018496
Burkholderia-Caballeronia-Paraburkholderia	0.000707778	0.000559318	0.000861949
Campylobacter	0.0381269	0.0568038	0.0187315
Candidatus_Obscuribacter	1.20689e-05	1.1942e-05	1.22006e-05
Capnocytophaga	0.00186899	0.00205927	0.0016714
Cardiobacterium	9.51916e-05	4.77682e-05	0.000144439
Catonella	0.000120986	0.000165266	7.50027e-05
Centipeda	0.00022941	0.000258473	0.000199229
Cloacibacterium	0.000173159	0.000140605	0.000206965
Conchiformibius	3.81472e-05	5.44569e-05	2.12102e-05
Corynebacterium	0.00406676	0.0043462	0.00377657
Deinococcus	0.000305934	0.000202199	0.000413659
Delftia	0.0079297	0.00630076	0.00962128
Dermacoccus	0.000277766	0.00030796	0.000246412
Dialister	0.00015718	0.000243209	6.78423e-05
Dolosigranulum	0.000193422	0.000314874	6.72981e-05
Dyella	0.00022845	0.000133031	0.000327539
Eikenella	0.000149285	7.75795e-05	0.000223749
Ellin6055	9.70776e-05	0.000116507	7.69009e-05
Enhydrobacter	0.000714111	0.000826765	0.000597124
Escherichia/Shigella	0.000844938	0.00111049	0.00056917
Faecalibacterium	0.000475479	0.000140466	0.000823377
Fimbriiglobus	0	0	0
Finegoldia	9.119e-05	8.53013e-05	9.73053e-05
Flavobacterium	0.000388578	8.5378e-05	0.000703438
Fluviicola	7.54611e-05	0.000100803	4.91443e-05
Fulvimonas	0.000840794	0.000573838	0.00111802
Fusobacterium	0.0127728	0.0162103	0.00920315
Gemella	0.014324	0.0135453	0.0151327
Granulicatella	0.0141745	0.0148223	0.0135018
Haemophilus	0.0800313	0.0905476	0.0691106
Halomonas	0.000788135	0.000362956	0.00122967
Helicobacter	0.0136057	0.0235673	0.00326105
hgcI_clade	0.000284111	0.000211325	0.000359697
Johnsonella	0.00184792	0.00197958	0.00171119
Kingella	0.000310961	0.000216524	0.000409029
Klebsiella	0.000638625	0.000615899	0.000662224
Kocuria	0.000153925	0.000113879	0.000195511
Labrys	0.000205654	0.000272185	0.000136563
Lachnoanaerobaculum	0.000636663	0.000924246	0.000338019
Lactobacillus	0.000999	0.00156377	0.00041251
Lactococcus	0.000766627	0.000418377	0.00112827
Lautropia	0.000675104	0.000738699	0.000609063
Lawsonella	6.05263e-05	0.000110841	8.27619e-06
Legionella	4.71557e-05	3.39405e-05	6.08792e-05
Leptotrichia	0.0162012	0.0186762	0.0136311
Luteolibacter	0.000203686	0.000131286	0.00027887
Megasphaera	0.000133881	0.000121628	0.000146606
Meiothermus	0.00204236	0.00205545	0.00202876
Methylobacterium-Methylorubrum	0.0114203	0.015396	0.00729169
Methylophilus	0.00483817	0.00382731	0.0058879
Methyloversatilis	0.00017287	7.94536e-05	0.000269879
Micrococcus	0.000185615	0.00026842	9.96261e-05
Mogibacterium	5.07275e-05	4.43275e-05	5.73736e-05
Moraxella	0.00893928	0.00658594	0.0113831
Mucilaginibacter	0.000185442	0.00020239	0.000167842
Mycobacterium	0.0144153	0.018098	0.010591
Mycoplasma	9.40411e-05	0.000184599	0
Neisseria	0.0477758	0.0426999	0.053047
Nitrobacter	3.89724e-05	7.65014e-05	0
Novosphingobium	0.000656153	0.000318222	0.00100708
Oribacterium	0.000212213	0.000245019	0.000178146
Pajaroellobacter	0	0	0
Paracoccus	0.000180166	0.00017775	0.000182675
Parvimonas	0.000181638	0.00019359	0.000169228
Peptococcus	0.000362551	0.000287565	0.000440421
Peptostreptococcus	6.11148e-05	4.46045e-05	7.82602e-05
Phenylobacterium	0.00013096	8.05984e-05	0.000183258
Phreatobacter	2.86651e-06	5.62685e-06	0
Porphyromonas	0.0182146	0.0182693	0.0181579
Prevotella	0.0370967	0.0422774	0.0317167
Prevotellaceae_YAB2003_group	8.722e-05	0.00017121	0
Pseudarcicella	0.000439404	0.000397831	0.000482576
Pseudarthrobacter	0.000672262	0.000544102	0.00080535
Pseudomonas	0.0135902	0.0104681	0.0168324
Ralstonia	0.000276229	0.000366511	0.000182474
Reyranella	0.000161768	9.08198e-05	0.000235444
Rhodanobacter	0.000125496	8.63781e-05	0.000166118
Rhodopseudomonas	0.00148948	0.00157049	0.00140535
Rodentibacter	4.77429e-05	4.27486e-05	5.29294e-05
Rothia	0.00680324	0.0074973	0.00608249
Schlegelella	0.000585121	0.000532323	0.00063995
Sediminibacterium	0.000573078	0.000604711	0.000540229
Selenomonas	0.000117753	0.000147939	8.64062e-05
SH3-11	0.000359413	0.000393168	0.000324359
Solobacterium	4.21222e-05	7.29512e-05	1.01075e-05
Sphingobium	0.00748698	0.01213	0.00266537
Sphingomonas	0.000553453	0.000668655	0.00043382
Staphylococcus	0.00274864	0.00235358	0.00315889
Stenotrophomonas	0.000431522	0.000606786	0.000249516
Stomatobaculum	3.28619e-05	3.37003e-05	3.19912e-05
Streptobacillus	0.0112783	0.014022	0.00842909
Streptococcus	0.129192	0.129824	0.128535
Tannerella	3.71938e-05	6.22036e-05	1.1222e-05
Tepidimonas	0.0684291	0.0578865	0.0793771
Thermus	0.0200388	0.0166617	0.0235458
Treponema	0.000334795	0.000587511	7.23583e-05
Turicella	7.45014e-05	4.58734e-05	0.00010423
Ureaplasma	0.23522	0.195847	0.276106
Veillonella	0.0366992	0.0395132	0.0337771
Virgibacillus	0	0	0
Vulcaniibacterium	0.000148721	2.72365e-05	0.000274878
